# Supplementary material for: Prognostic Value of Serum S100B Protein for Neurological Outcomes After Cardiac Arrest: A Systematic Review and Meta-Analysis
Source: J Clin Med. 2025 Dec 28;15(1):238. doi: 10.3390/jcm15010238 (PMC12786873; doi:10.3390/jcm15010238)
Supplement: Supplementary file 1 [file jcm-15-00238-s001.zip]

Archive with 1 entries (1 files):
- jcm-4034895-supplementary.pdf
